# Supplementary material for: Data in support of UbSRD: The Ubiquitin Structural Relational Database
Source: Data Brief. 2015 Oct 19;5:605–15. doi: 10.1016/j.dib.2015.10.007 (PMC4773368; doi:10.1016/j.dib.2015.10.007)
Supplement: Supplementary file 1 — Supporting File 1: Rosetta executable, options, and Rosetta Script [file mmc1.txt]

We supplied the rosetta_scripts executable with the proper path to the Rosetta database and the following command line options:

Command line flags
## Keep non-amino acid atoms in pose
-in:remember_unrecognized_res 
## Keep waters in pose
-in:remember_unrecognized_water 
## For reading NMR models into Rosetta
-obey_ENDMDL 
## Delete finished structures from RAM
-jd2:delete_old_poses 

Rosetta Script
<ROSETTASCRIPTS>
        <SCOREFXNS>
                <s weights=talaris2013/>
        </SCOREFXNS>
        <TASKOPERATIONS>
        </TASKOPERATIONS>
        <MOVERS>
                <ReportToDB name=features_reporter database_name="092014_UBSRD_final.db3" batch_description="UBSRD">
                        The following FeatureReporters are listed such that dependencies precede the FeatureReporters that depend on them.
            <feature name=PdbDataFeatures/>
            <feature name=PoseConformationFeatures/>
            <feature name=AtomTypesFeatures/>
            <feature name=ResidueFeatures/>
            <feature name=ResidueConformationFeatures/>
            <feature name=ProteinResidueConformationFeatures/>
            <feature name=ProteinBackboneTorsionAngleFeatures/>
            <feature name=ResidueSecondaryStructureFeatures/>
            <feature name=ProteinBondGeometryFeatures/>
            <feature name=SecondaryStructureSegmentFeatures/>
            <feature name=SmotifFeatures/>
            <feature name=RotamerFeatures/>         
            <feature name=ResidueTypesFeatures/>
            <feature name=PairFeatures/>
            <feature name=ProteinBackboneAtomAtomPairFeatures/>
            <feature name=HBondFeatures scorefxn=s/>
            <feature name=HBondParameterFeatures scorefxn=s/>
            <feature name=ResidueBurialFeatures/>
            <feature name=SaltBridgeFeatures/>
            <feature name=ChargeChargeFeatures/>
            <feature name=UnrecognizedAtomFeatures/>
            <feature name=ScoreTypeFeatures/>
                    <feature name=ResidueScoresFeatures scorefxn=s/>
                    <feature name=ResidueTotalScoresFeatures scorefxn=s/>
        </ReportToDB>
        </MOVERS>
        <PROTOCOLS>
                <Add mover_name=features_reporter/>
        </PROTOCOLS>
</ROSETTASCRIPTS>
