# Supplementary material for: Data in support of UbSRD: The Ubiquitin Structural Relational Database
Source: Data Brief. 2015 Oct 19;5:605–15. doi: 10.1016/j.dib.2015.10.007 (PMC4773368; doi:10.1016/j.dib.2015.10.007)
Supplement: Supplementary file 2 — Supporting File 2: Syntax for generating new tables in an SQL database [file mmc2.txt]

CREATE table ubl_id (ubl_id INTEGER, abbrev text, full_name text, uniprot_link text); 
.separator "|"
.import UBL_TYPE_FOREIGN_KEY.txt ubl_id

CREATE table ppi_id (ppi_id INTEGER, abbrev text, full_name text);
.separator "|"
.import PPI_Foreign_key.txt ppi_id

CREATE table target_id (target_id INTEGER, abbrev text, full_name text);
.separator "|" 
.import Target_type_foreign_key.txt target_id

CREATE table chain_id (chain_id INTEGER, chain_type text);
.separator "|" 
.import chain_id.txt chain_id

CREATE table db_type_temp (pdb_code TEXT,  ubl_type TEXT, dub TEXT, dub_class TEXT, chain_type TEXT, pdb_info TEXT);
.separator " "
.import ../DUB/detailed_DUB.txt db_type_temp
   CREATE table db_type (struct_id, ubl_id INTEGER, target_id INTEGER, pdb_code TEXT, ubl_type TEXT, dub TEXT, dub_class TEXT, chain_type TEXT, pdb_info TEXT, 
     PRIMARY KEY (struct_id), FOREIGN KEY (target_id) references target_id(target_id), FOREIGN KEY (ubl_id) REFERENCES ubl_id(ubl_id)); 
   INSERT into db_type (struct_id, ubl_id, target_id, pdb_code, ubl_type, dub, dub_class, chain_type, pdb_info) 
                select s.struct_id, utfk.ubl_id, ttfk.target_id, dtt.* FROM db_type_temp dtt 
                JOIN structures s ON substr(s.tag,1,4) = dtt.pdb_code
                LEFT OUTER JOIN ubl_id utfk ON utfk.abbrev = dtt.ubl_type
                LEFT OUTER JOIN target_id ttfk ON ttfk.abbrev = dtt.dub_class
;
drop table db_type_temp;

CREATE table cj_type_temp (pdb_code TEXT, ubl_type TEXT, conn_type TEXT,  target_type TEXT, pdb_info TEXT);
.import ../ConJugated/CJ_detailed_list.txt cj_type_temp
.separator " "
   CREATE table cj_type (struct_id, ubl_id INTEGER, target_id INTEGER, pdb_code TEXT, ubl_type TEXT, conn_type TEXT,  target_type TEXT, pdb_info TEXT, 
   PRIMARY KEY (struct_id), FOREIGN KEY (target_id) references target_id(target_id), FOREIGN KEY (ubl_id) REFERENCES ubl_id(ubl_id));
   INSERT into cj_type (struct_id, ubl_id, target_id, pdb_code, ubl_type, conn_type, target_type, pdb_info) 
                select s.struct_id, utfk.ubl_id, ttfk.target_id, ctt.* FROM cj_type_temp ctt 
                JOIN structures s ON substr(s.tag,1,4) = ctt.pdb_code
                LEFT OUTER JOIN ubl_id utfk ON utfk.abbrev = ctt.ubl_type
                LEFT OUTER JOIN target_id ttfk ON ttfk.abbrev = ctt.target_type
;
drop table cj_type_temp;

CREATE table interaction_type_temp (pdb_code TEXT COLLATE NOCASE, included TEXT, inter_type TEXT, ubl_type TEXT, pdb_info TEXT, chain_type TEXT);
.separator "|"
.import 062015_final.txt interaction_type_temp
        CREATE table interaction_type (struct_id INTEGER, ubl_id INTEGER, ppi_id INTEGER, target_id INTEGER, target_type TEXT, chain_id INTEGER,  
pdb_code TEXT COLLATE NOCASE, included TEXT, inter_type TEXT, ubl_type TEXT, pdb_info TEXT, chain_type TEXT,
        PRIMARY KEY (struct_id), 
FOREIGN KEY (ubl_id) REFERENCES ubl_id(ubl_id), FOREIGN KEY (ppi_id) REFERENCES ppi_id(ppi_id)); 
        INSERT into interaction_type (struct_id, ubl_id, ppi_id, target_id, target_type, chain_id, pdb_code, included, inter_type, ubl_type, pdb_info, chain_type)   
            select s.struct_id, utfk.ubl_id, pmfk.ppi_id, cj.target_id, cj.target_type, ci.chain_id, itt.*  FROM interaction_type_temp itt 
            JOIN structures s ON substr(s.tag,1,4) = itt.pdb_code
            JOIN ubl_id utfk ON utfk.abbrev = itt.ubl_type
            JOIN ppi_id pmfk ON pmfk.abbrev = itt.inter_type
            JOIN cj_type cj ON cj.struct_id = s.struct_id
            LEFT OUTER JOIN chain_id ci ON ci.chain_type = itt.chain_type
            WHERE pmfk.ppi_id = '2'
;
        INSERT into interaction_type (struct_id, ubl_id, ppi_id, target_id, target_type, chain_id, pdb_code, included, inter_type, ubl_type, pdb_info, chain_type)    
            select s.struct_id, utfk.ubl_id, pmfk.ppi_id, db.target_id, db.dub_class, ci.chain_id, itt.* FROM interaction_type_temp itt 
            JOIN structures s ON substr(s.tag,1,4) = itt.pdb_code
            JOIN ubl_id utfk ON utfk.abbrev = itt.ubl_type
            JOIN ppi_id pmfk ON pmfk.abbrev = itt.inter_type
            JOIN db_type db ON db.struct_id = s.struct_id
            LEFT OUTER JOIN chain_id ci ON ci.chain_type = itt.chain_type
            WHERE pmfk.ppi_id = '3'
; 
       INSERT into interaction_type (struct_id, ubl_id, ppi_id, chain_id, pdb_code, included, inter_type, ubl_type, pdb_info, chain_type)    
            select s.struct_id, utfk.ubl_id, pmfk.ppi_id, ci.chain_id, itt.* FROM interaction_type_temp itt 
            JOIN structures s ON substr(s.tag,1,4) = itt.pdb_code
            JOIN ubl_id utfk ON utfk.abbrev = itt.ubl_type
            JOIN ppi_id pmfk ON pmfk.abbrev = itt.inter_type
            LEFT OUTER JOIN chain_id ci ON ci.chain_type = itt.chain_type
            WHERE ((pmfk.ppi_id = '1') OR (pmfk.ppi_id = '4') OR (pmfk.ppi_id = '5') OR (pmfk.ppi_id = '6')) 
;
drop table interaction_type_temp;


CREATE table ubq_numbering (real INTEGER, renum INTEGER, PRIMARY KEY ( renum));
.separator "|"
.import ubq_numbering ubq_numbering
    

CREATE table sumo_numbering (real INTEGER, renum INTEGER, PRIMARY KEY ( renum));
.import sumo_numbering sumo_numbering

CREATE table ubq_chains_temp (chain_id INTEGER, pdb_code TEXT, chain_letter TEXT, inter_type TEXT, UC TEXT );
.import ubq_chains ubq_chains_temp
    CREATE table ubq_chains (chain_id INTEGER, struct_id INTEGER, pdb_code TEXT, chain_letter TEXT, inter_type TEXT, UC TEXT, PRIMARY KEY (chain_id),
    FOREIGN KEY (struct_id) REFERENCES structures(struct_id), FOREIGN KEY (chain_id) REFERENCES residue_pdb_identification(ubq_chain_id) DEFERRABLE INITIALLY DEFERRED);
    INSERT INTO ubq_chains (chain_id, struct_id, pdb_code, chain_letter, inter_type, UC)
    SELECT uct.chain_id, s.struct_id, uct.pdb_code, uct.chain_letter, uct.inter_type, uct.UC from  structures s JOIN ubq_chains_temp uct ON uct.pdb_code = substr(s.tag,1,4);
drop table ubq_chains_temp;
 
CREATE table sumo_chains_temp (chain_id INTEGER, pdb_code TEXT, chain_letter TEXT, inter_type TEXT, UC TEXT );
.import sumo_chains sumo_chains_temp
    CREATE table sumo_chains (chain_id INTEGER, struct_id INTEGER, pdb_code TEXT, chain_letter TEXT, inter_type TEXT, UC TEXT, PRIMARY KEY (chain_id),
    FOREIGN KEY (struct_id) REFERENCES structures(struct_id), FOREIGN KEY (chain_id) REFERENCES residue_pdb_identification(sumo_chain_id) DEFERRABLE INITIALLY DEFERRED);
    INSERT INTO sumo_chains (chain_id, struct_id, pdb_code, chain_letter, inter_type, UC)
        SELECT sct.chain_id, s.struct_id, sct.pdb_code, sct.chain_letter, sct.inter_type, sct.UC from  structures s JOIN sumo_chains_temp sct ON sct.pdb_code = substr(s.tag,1,4);
drop table sumo_chains_temp;

CREATE table update_date (update_date TEXT);
.separator ' '
.import UBSRD_current_date.txt update_date

DROP TABLE IF EXISTS residue_pdb_identification;
CREATE table residue_pdb_identification (struct_id INTEGER, residue_number INTEGER, chain_id TEXT, insertion_code TEXT, pdb_residue_number 
INTEGER, ubq_chain_id INTEGER, sumo_chain_id INTEGER, real_pdb_numbering INTEGER, FOREIGN KEY (struct_id) REFERENCES structures(struct_id) DEFERRABLE INITIALLY DEFERRED,
PRIMARY KEY (struct_id, residue_number));
.separator '|'
.import 062015_rpi_mod_final.txt residue_pdb_identification
