# Supplementary material for: Data in support of UbSRD: The Ubiquitin Structural Relational Database
Source: Data Brief. 2015 Oct 19;5:605–15. doi: 10.1016/j.dib.2015.10.007 (PMC4773368; doi:10.1016/j.dib.2015.10.007)
Supplement: Supplementary file 4 — Supplementary material [file mmc4.zip]

Archive with 3 entries (3 files):
- Harrison_coi_disclosure.pdf
- coi_disclosure_KVD.pdf
- coi_Jacobs_disclosure_completed.pdf
